# Supplementary material for: Comparative Analysis of Cost, Energy Efficiency, and Environmental Impact of Pulsed Electric Fields and Conventional Thermal Treatment with Integrated Heat Recovery for Fruit Juice Pasteurization
Source: Foods. 2025 Jun 25;14(13):2239. doi: 10.3390/foods14132239 (PMC12248458; doi:10.3390/foods14132239)
Supplement: Supplementary file 1 [file foods-14-02239-s001.zip]

Archive with 1 entries (1 files):
- foods-3621915-supplementary.pdf
